# Supplementary material for: A quantitative, high-throughput method identifies protein–glycan interactions via mass spectrometry
Source: Commun Biol. 2019 Jul 22;2:268. doi: 10.1038/s42003-019-0507-2 (PMC6646405; doi:10.1038/s42003-019-0507-2)
Supplement: Supplementary file 4 — Supplementary Data 1 [file 42003_2019_507_MOESM4_ESM.xlsx]

## Sheet: Fig2a
label	DIi(50uM S4)	DIi(50uM S4)	DIi(50uM S4)	DIi(50uM S4)	average DI	std	p values (Null hypothesis: mean=1)
ABH01	1.01375	1.01055	1.00551	1.00233	1.00804	0.00509304	7.60705e-06
ABH02	1.0171	1.02025	1.01456	1.01771	1.0174	0.00233585	1.17581e-05
ABH03	0.994094	0.999296	0.995546	1.00076	0.997423	0.00312073	1.21393e-05
ABH04	0.995549	0.998595	0.995986	0.999032	0.99729	0.00177645	2.47159e-05
ABH05	1.01864	1.02234	1.00812	1.01178	1.01522	0.00644512	5.24577e-05
ABH06	0.993027	0.994438	0.995075	0.99649	0.994757	0.00143751	8.05148e-05
ABH07	1.00091	1.00156	0.99915	0.999794	1.00035	0.00108299	8.63488e-05
ABH08	1.02239	1.02971	1.02205	1.02936	1.02588	0.00422917	8.92362e-05
ABH09	1.00678	1.00572	1.01661	1.01554	1.01116	0.00570391	0.000124255
ABH10	1.01385	1.00776	1.00562	0.999586	1.0067	0.00588768	0.000128149
ABH11	1.02717	1.02095	1.02708	1.02085	1.02401	0.00359549	0.000206304
ABH12	1.03098	1.03091	1.02867	1.0286	1.02979	0.00133431	0.000223028
ABH13	1.00406	1.00323	1.00736	1.00653	1.0053	0.00196507	0.000249853
ABH14	1.00403	1.00436	1.00234	1.00268	1.00335	0.000990013	0.000279413
ABH15	0.990195	0.991683	0.993675	0.995168	0.99268	0.00218692	0.000644923
ABH16	1.01674	1.01513	1.02375	1.02213	1.01944	0.00415238	0.000655786
ABH17	1.0255	1.02578	1.02139	1.02167	1.02358	0.00237619	0.000707465
ABH18	1.02696	1.02886	1.02455	1.02644	1.0267	0.00177403	0.000724449
ABH19	1.01307	1.01243	1.01327	1.01263	1.01285	0.000388386	0.000763336
ABH20	0.995725	0.998566	0.994861	0.9977	0.996713	0.0017139	0.000907309
ABH21	1.01689	1.01772	1.00758	1.0084	1.01265	0.0054003	0.00100832
GA01	0.991503	0.993998	0.991447	0.993942	0.992722	0.00144102	0.00117504
GA02	1.00804	1.00845	1.00384	1.00425	1.00614	0.00243486	0.00135796
GA03	0.977584	0.977253	0.980868	0.980537	0.97906	0.00190584	0.00136496
GA04	1.02419	1.02455	1.02191	1.02226	1.02323	0.00133726	0.00140444
GA05	1.01267	1.01216	1.00835	1.00784	1.01026	0.0025112	0.00161977
GA06	0.967072	0.971098	0.967853	0.971882	0.969476	0.00236882	0.00178839
GA07	1.00778	1.00742	1.00205	1.00169	1.00473	0.00331115	0.00206684
GA08	0.996969	0.993168	1.00036	0.996544	0.996759	0.0029401	0.00216873
GA09	1.06104	1.06863	1.04033	1.04777	1.05445	0.0127605	0.00234758
GA10	0.98293	0.982057	0.9835	0.982628	0.982779	0.000601924	0.00258096
GL01	1.01698	1.02047	1.02044	1.02394	1.02046	0.00283927	0.0028339
GL02	1.01657	1.02234	1.0165	1.02227	1.01942	0.00333303	0.0033809
GL03	1.00023	0.997072	0.997373	0.99422	0.997225	0.00245823	0.00350979
GL04	0.976419	0.980786	0.982539	0.986934	0.981669	0.00435191	0.0038358
GL05	1.03356	1.03354	1.02979	1.02977	1.03167	0.00217743	0.00532044
GL06	0.994127	0.995298	0.997984	0.99916	0.996642	0.00232913	0.00658452
GL07	0.995509	0.994692	0.995568	0.994751	0.99513	0.000472626	0.0068003
GL08	1.03512	1.03886	1.02787	1.03159	1.03336	0.00471261	0.00683572
GL09	1.03777	1.03876	1.02782	1.0288	1.03329	0.00577926	0.00856181
GL10	1.05151	1.05184	1.04507	1.0454	1.04846	0.00372195	0.011214
GL11	1.01983	1.02001	1.01378	1.01396	1.0169	0.00349463	0.0125173
HMO01	0.987778	0.985975	0.991655	0.989844	0.988813	0.00246763	0.0150016
HMO02	0.986643	0.987832	0.98343	0.984615	0.98563	0.00197857	0.0179766
HMO03	1.00691	1.00292	1.00536	1.00138	1.00414	0.00246497	0.0183933
HMO04	0.984993	0.984013	0.987114	0.986132	0.985563	0.00134878	0.0195314
HMO05	1.02547	1.02392	1.02811	1.02656	1.02601	0.00176915	0.0230522
HMO06	1.00722	1.00283	1.00961	1.00521	1.00622	0.00288675	0.0296385
HMO07	0.991279	0.990908	0.991662	0.991291	0.991285	0.00030787	0.031243
HMO08	1.00262	1.00248	0.994456	0.994315	0.998467	0.00471354	0.04371
HMO09	1.01694	1.02167	1.01018	1.01489	1.01592	0.00476507	0.0499686
LE01	0.987719	0.982486	0.987465	0.982234	0.984976	0.00302412	0.0510466
LE02	0.992192	1.00208	0.993884	1.00379	0.997986	0.00579729	0.0538164
LE03	1.01312	1.01226	1.00975	1.0089	1.01101	0.00200555	0.0554003
LE04	1.00036	1.00527	0.990939	0.995809	0.998094	0.00613898	0.0633675
LE05	1.0079	1.01383	1.01207	1.01803	1.01296	0.00419797	0.0645993
LE06	1.00403	1.00302	1.00229	1.00128	1.00266	0.00115973	0.107189
LE07	0.992301	0.992656	0.990372	0.990726	0.991514	0.00113257	0.109123
LE08	1.00373	1.00131	0.998739	0.996326	1.00003	0.00319989	0.114694
LE09	1.02024	1.01036	1.02242	1.01252	1.01639	0.00584518	0.197207
LE10	0.993242	0.998527	0.988809	0.994071	0.993662	0.00398186	0.436928
LE11	1.00071	0.994663	1.00213	0.996074	0.998395	0.00358856	0.537208
P01	0.973764	0.970751	0.981042	0.978007	0.975891	0.00454408	0.561111
P02	1.00713	1.00939	1.00854	1.01081	1.00897	0.00154191	0.561763
P03	0.980364	0.974632	0.981645	0.975906	0.978137	0.00339283	0.578568
P04	0.9947	0.998574	0.988699	0.992549	0.99363	0.00412599	0.988152

## Sheet: Fig2b
label	DIi(2uM CTB5)	DIi(2uM CTB5)	DIi(2uM CTB5)	DIi(2uM CTB5)	average DI	std	p values (Null hypothesis: mean=1)
ABH01	1.05003	1.04944	1.06011	1.05952	1.05478	0.00582878	0.000328787
ABH02	1.00342	0.994731	1.04204	1.03302	1.0183	0.0227841	0.206501
ABH03	0.978964	0.972336	0.970215	0.963646	0.97129	0.00631315	0.00280839
ABH04	1.00369	1.00221	1.00072	0.999251	1.00147	0.00191042	0.221786
ABH05	0.990261	0.991361	0.996038	0.997145	0.993701	0.00339746	0.0340906
ABH06	1.07981	1.08472	1.06337	1.0682	1.07403	0.00992177	0.00065317
ABH07	1.02122	1.01867	1.01368	1.01114	1.01618	0.00458892	0.00586594
ABH08	1.00792	0.992774	1.00966	0.994484	1.00121	0.00880983	0.801395
ABH09	0.987574	0.985428	0.980587	0.978456	0.983011	0.00421476	0.00398719
ABH10	1.06107	1.07849	1.05742	1.07478	1.06794	0.0102607	0.000930352
ABH11	1.02005	1.02067	1.03135	1.03198	1.02601	0.00653662	0.00413822
ABH12	1.00999	1.00801	1.01845	1.01646	1.01323	0.00501374	0.0132705
ABH13	1.00441	1.00256	1.00335	1.0015	1.00295	0.00123216	0.0173025
ABH14	1.00368	1.00327	1.00126	1.00085	1.00226	0.00141643	0.049409
ABH15	0.996906	0.998399	0.99464	0.996129	0.996518	0.00156721	0.0212022
ABH16	1.02248	1.01677	1.01804	1.01235	1.01741	0.00416892	0.00359674
ABH17	0.996712	1.00257	1.00557	1.01149	1.00409	0.00615417	0.276233
ABH18	0.985413	0.980898	0.988373	0.983844	0.984632	0.00311822	0.00222014
ABH19	0.997912	0.994888	1.00765	1.0046	1.00126	0.00588223	0.696756
ABH20	1.00115	0.999201	1.00061	0.99867	0.999907	0.00116355	0.883741
ABH21	0.996775	1.00063	0.999459	1.00332	1.00005	0.00271492	0.975018
GA01	0.32016	0.322081	0.319596	0.321513	0.320837	0.00115514	1.35631e-09
GA02	0.834409	0.83007	0.826254	0.821957	0.828172	0.00531719	8.16158e-06
GA03	0.996263	0.994952	1.00341	1.00209	0.999177	0.00419097	0.720694
GA04	1.05491	1.03926	1.06872	1.05287	1.05394	0.0120564	0.00294496
GA05	0.993093	0.991674	0.985551	0.984143	0.988615	0.00442728	0.0142454
GA06	1.0001	1.00938	0.993947	1.00317	1.00165	0.00642479	0.642952
GA07	1.00498	1.00836	1.00539	1.00877	1.00688	0.00196763	0.00601109
GA08	0.977651	0.977336	0.971582	0.971269	0.974459	0.00350804	0.000702355
GA09	0.988003	0.974309	0.979095	0.965524	0.976733	0.0093825	0.0157373
GA10	1.01749	1.02309	1.02641	1.03206	1.02476	0.00610008	0.0039062
GL01	1.05311	1.04513	1.05787	1.04985	1.05149	0.00536879	0.000309493
GL02	1.10386	1.09885	1.11245	1.1074	1.10564	0.00573556	4.40009e-05
GL03	0.995665	0.995406	0.996724	0.996465	0.996065	0.000629104	0.00110108
GL04	0.99988	0.99839	0.993821	0.99234	0.996108	0.00359936	0.119268
GL05	0.98199	0.985581	0.983051	0.986647	0.984317	0.0021636	0.000711628
GL06	0.99397	0.992471	0.998718	0.997212	0.995593	0.00287352	0.054672
GL07	0.999287	1.00469	0.992553	0.997924	0.998615	0.0049878	0.617307
GL08	1.01269	1.01239	1.01469	1.01438	1.01354	0.00116368	0.000174005
GL09	1.00602	1.02485	0.993428	1.01202	1.00908	0.0130584	0.25859
GL10	1.00467	1.00695	0.998874	1.00114	1.00291	0.00359938	0.204341
GL11	1.02133	1.0251	1.01872	1.02248	1.02191	0.00264649	0.000479615
HMO01	0.993536	0.988148	0.998328	0.992914	0.993232	0.00416372	0.0474481
HMO02	0.992512	0.994986	1.00441	1.00691	0.999706	0.0070262	0.938478
HMO03	1.0032	1.00327	1.00185	1.00191	1.00256	0.000784251	0.00733618
HMO04	0.99835	0.995886	1.00036	0.997887	0.99812	0.00183495	0.132872
HMO05	0.998722	1.00061	1.01058	1.01249	1.0056	0.00693804	0.204838
HMO06	1.07396	1.05935	1.08377	1.06904	1.07153	0.0101688	0.000777844
HMO07	0.990846	0.987517	0.991992	0.988659	0.989753	0.0020338	0.00208153
HMO08	0.98868	0.997445	0.985225	0.99396	0.991327	0.00543434	0.0496447
HMO09	1.05441	1.05436	1.05561	1.05556	1.05499	0.000696183	5.59402e-07
LE01	1.00386	1.00614	1.00978	1.01208	1.00797	0.00367174	0.0225923
LE02	0.965033	0.976575	0.974044	0.985693	0.975336	0.00849732	0.010174
LE03	1.00012	1.00462	0.99599	1.00048	1.0003	0.00352772	0.874942
LE04	0.996474	0.997126	1.00174	1.0024	0.999436	0.00306676	0.737319
LE05	1.02052	1.00917	1.00569	0.994495	1.00747	0.0107209	0.257831
LE06	1.00406	1.00063	1.00916	1.00571	1.00489	0.00354794	0.070253
LE07	0.999523	1.00566	1.00228	1.00843	1.00397	0.00388946	0.133709
LE08	0.942313	0.942618	0.934349	0.934652	0.938483	0.00460212	0.000114838
LE09	1.00043	1.00727	1.01064	1.01755	1.00897	0.00712223	0.0861717
LE10	1.02685	1.02877	1.01765	1.01955	1.0232	0.0054306	0.00336655
LE11	1.03897	1.04011	1.0405	1.04164	1.04031	0.00110011	5.60146e-06
P01	0.988397	0.977608	0.998601	0.987701	0.988076	0.00857523	0.0689373
P02	1.00024	0.997583	1.00216	0.999499	0.999871	0.00189364	0.900459
P03	1.00389	1.00296	1.00121	1.00028	1.00209	0.00163788	0.0840934
P04	0.989211	0.991417	0.9968	0.999023	0.994113	0.00456884	0.0819856

## Sheet: Fig2c
label	DIi(10uM CTB5)	DIi(10uM CTB5)	DIi(10uM CTB5)	DIi(10uM CTB5)	average DI	std	p values (Null hypothesis: mean=1)
ABH01	1.03514	1.03456	1.02659	1.02601	1.03058	0.00494959	0.00114227
ABH02	0.99172	0.983135	1.00349	0.994804	0.993287	0.00840509	0.208484
ABH03	1.00377	0.996977	1.00512	0.998319	1.00105	0.00400262	0.636656
ABH04	0.984522	0.983074	0.974073	0.972639	0.978577	0.00608581	0.0058887
ABH05	1.04099	1.04214	1.03804	1.03919	1.04009	0.00182841	2.61036e-05
ABH06	1.11067	1.11572	1.10599	1.11101	1.11085	0.00397489	1.2697e-05
ABH07	0.972244	0.969816	0.973641	0.971209	0.971728	0.00161776	5.14932e-05
ABH08	1.01932	1.004	1.01034	0.995158	1.0072	0.0101981	0.252561
ABH09	0.973828	0.971712	0.964507	0.962411	0.968114	0.00551167	0.00138641
ABH10	1.05289	1.07017	1.05854	1.07591	1.06438	0.0105306	0.00117803
ABH11	0.995101	0.995713	0.999704	1.00032	0.997709	0.00268179	0.186109
ABH12	1.05537	1.05331	1.05833	1.05626	1.05582	0.00208391	1.4328e-05
ABH13	1.07039	1.06841	1.06183	1.05987	1.06512	0.00506644	0.000129089
ABH14	1.01448	1.01407	1.01132	1.01091	1.0127	0.00184332	0.000828087
ABH15	0.994504	0.995993	0.993143	0.99463	0.994567	0.00116464	0.00260739
ABH16	0.988586	0.98306	1.01001	1.00437	0.996506	0.0127509	0.621839
ABH17	1.03356	1.03964	1.02152	1.02753	1.03056	0.00779659	0.004321
ABH18	1.04923	1.04442	1.04401	1.03922	1.04422	0.00408836	0.000216177
ABH19	1.00542	1.00237	1.00073	0.997701	1.00156	0.00322025	0.40516
ABH20	1.03749	1.03548	1.04322	1.04119	1.03934	0.00350348	0.00019326
ABH21	1.02315	1.02711	1.02943	1.03341	1.02827	0.00429143	0.000944267
GA01	0.0553317	0.0556637	0.0508632	0.0511683	0.0532567	0.00259418	5.6713e-09
GA02	0.742776	0.738913	0.748191	0.7443	0.743545	0.00383853	9.2418e-07
GA03	1.03987	1.0385	1.04352	1.04214	1.04101	0.0022506	4.54553e-05
GA04	1.11294	1.09643	1.1318	1.115	1.11404	0.0144634	0.000554305
GA05	0.982163	0.98076	0.979597	0.978197	0.980179	0.00168747	0.000169006
GA06	1.07276	1.08272	1.07601	1.086	1.07937	0.00605751	0.000121898
GA07	0.99187	0.995209	0.992887	0.996229	0.994049	0.00201622	0.00970513
GA08	1.01244	1.01211	1.00553	1.00521	1.00882	0.00399126	0.0215004
GA09	1.02045	1.0063	1.02303	1.00885	1.01466	0.00830956	0.0386887
GA10	1.04912	1.05489	1.04451	1.05027	1.0497	0.00426312	0.000172856
GL01	1.04824	1.0403	1.0471	1.03916	1.0437	0.00463285	0.000325207
GL02	1.15344	1.1482	1.13842	1.13325	1.14333	0.00915911	7.1673e-05
GL03	1.0188	1.01854	1.01126	1.011	1.0149	0.00435324	0.00637967
GL04	0.984609	0.983141	0.983343	0.981876	0.983242	0.00111848	8.16348e-05
GL05	1.03296	1.03674	1.03605	1.03984	1.0364	0.00282459	0.000128133
GL06	0.981374	0.979894	0.99754	0.996036	0.988711	0.00936647	0.0949717
GL07	1.03628	1.04189	1.03513	1.04074	1.03851	0.00330316	0.000172812
GL08	1.02374	1.02343	1.02909	1.02878	1.02626	0.00309309	0.000444771
GL09	1.0545	1.07424	1.05803	1.07783	1.06615	0.0115967	0.00144506
GL10	1.10761	1.11012	1.07765	1.0801	1.09387	0.0173729	0.00169512
GL11	1.07792	1.0819	1.07763	1.08161	1.07977	0.00230313	6.63032e-06
HMO01	0.969304	0.964047	0.9533	0.948131	0.958695	0.00969364	0.00339413
HMO02	0.993861	0.996338	0.989137	0.991602	0.992735	0.00308126	0.0180551
HMO03	0.996237	0.9963	1.00204	1.00211	0.999172	0.00335365	0.655512
HMO04	1.00364	1.00116	1.00355	1.00107	1.00236	0.00143129	0.0459842
HMO05	0.965498	0.967326	0.970036	0.971873	0.968683	0.00282783	0.000201481
HMO06	1.11356	1.09842	1.11328	1.09814	1.10585	0.00874205	0.000154342
HMO07	0.988117	0.984796	1.00077	0.997412	0.992775	0.00754669	0.151414
HMO08	1.06099	1.07039	1.02981	1.03894	1.05003	0.0188557	0.0130634
HMO09	1.09903	1.09898	1.08384	1.08379	1.09141	0.00877193	0.000241619
LE01	0.97837	0.980594	0.984724	0.986963	0.982662	0.0038921	0.00298273
LE02	0.997626	1.00956	1.0025	1.01449	1.00604	0.00746371	0.203721
LE03	1.05343	1.05818	1.04777	1.05249	1.05297	0.00426708	0.000143297
LE04	0.935113	0.935725	0.932202	0.932812	0.933963	0.00171782	4.84939e-06
LE05	1.00947	0.998235	1.00737	0.99616	1.00281	0.00659019	0.456601
LE06	0.983102	0.979743	0.985361	0.981993	0.98255	0.0023378	0.000652257
LE07	0.978849	0.984857	0.979601	0.985614	0.98223	0.00349752	0.00203091
LE08	0.979722	0.98004	0.977929	0.978246	0.978984	0.00105149	3.44504e-05
LE09	1.02139	1.02837	1.05152	1.05871	1.04	0.0179294	0.02097
LE10	1.01063	1.01252	1.01789	1.0198	1.01521	0.00433796	0.00595426
LE11	1.01763	1.01874	1.02963	1.03076	1.02419	0.00696639	0.00612265
P01	0.940656	0.930388	0.959792	0.949315	0.945038	0.0125141	0.00310802
P02	0.935374	0.932888	0.941194	0.938693	0.937038	0.00365175	5.36198e-05
P03	0.973979	0.973076	0.973065	0.972163	0.97307	0.000741299	5.74619e-06
P04	0.985179	0.987376	0.987298	0.9895	0.987338	0.00176414	0.000732768

## Sheet: Fig2d
time(min)	HMO03	GA08	GA07	GA03	GA02	GL07	GA01	GA10	GL08	GA09	LE08	HMO08	GA06
0	0.847184	0.926504	0.980538	0.901094	0.940152	0.940944	0.982848	0.903008	0.896064	0.971116	0.907001	0.974956	0.954546
1	0.826834	0.928608	0.982233	0.893815	0.958905	0.940311	0.983764	0.903783	0.886018	0.963847	0.890418	0.973522	0.956073
2	0.804084	0.928128	0.984098	0.8852	0.902839	0.934937	0.978682	0.899603	0.867578	0.959048	0.906036	0.975828	0.944053
3	0.784436	0.931522	0.983888	0.875691	0.942635	0.940939	0.976425	0.88883	0.852391	0.955654	0.91319	0.976739	0.933903
4	0.763189	0.9315	0.985361	0.864568	0.937498	0.941198	0.98452	0.904368	0.833709	0.954008	0.904308	0.974515	0.920857
5	0.743446	0.924724	0.973698	0.850183	0.915162	0.940498	0.982298	0.909572	0.817984	0.951827	0.906639	0.976689	0.898532
6	0.726972	0.932193	0.983288	0.834909	0.908495	0.942611	0.985835	0.906607	0.804464	0.937839	0.908227	0.974229	0.887312
7	0.705424	0.93239	0.984772	0.830238	0.942238	0.943909	0.98179	0.910172	0.783476	0.937378	0.91243	0.97419	0.866926
8	0.687838	0.933377	0.986291	0.827217	0.956503	0.943364	0.987356	0.906775	0.762022	0.936643	0.915475	0.974419	0.845568
9	0.663467	0.925481	0.982312	0.807289	0.931637	0.939911	0.982778	0.908828	0.740863	0.91741	0.875019	0.975843	0.837371
10	0.640697	0.930263	0.98795	0.798646	0.954035	0.94253	0.98226	0.906541	0.724125	0.920389	0.87333	0.974033	0.821013
11	0.625518	0.933965	0.98697	0.790171	0.95429	0.94375	0.984154	0.909702	0.704842	0.921891	0.907381	0.974392	0.809123
12	0.601128	0.931951	0.987593	0.779346	0.955951	0.94017	0.97488	0.903468	0.688806	0.915756	0.902121	0.975582	0.796313
13	0.578291	0.932827	0.986491	0.762611	0.96392	0.941807	0.976845	0.90287	0.659011	0.911809	0.902576	0.973885	0.786872
14	0.560351	0.93225	0.987969	0.75168	0.948266	0.938752	0.978663	0.906404	0.648869	0.906279	0.915877	0.973629	0.779859
15	0.534328	0.932051	0.989434	0.735993	0.929938	0.939546	0.97156	0.895382	0.625129	0.905802	0.894098	0.975203	0.778347
16	0.508826	0.931373	0.989222	0.717	0.954968	0.943714	0.978655	0.906291	0.608996	0.902611	0.932743	0.973294	0.758735
17	0.491492	0.931091	0.987337	0.707931	0.951586	0.943103	0.976294	0.912343	0.589797	0.895946	0.913494	0.972952	0.749431
18	0.463368	0.931663	0.987352	0.693821	0.963369	0.93989	0.977676	0.913489	0.567758	0.893273	0.896835	0.971569	0.734972
19	0.447901	0.929814	0.987179	0.680725	0.961531	0.937521	0.971683	0.906051	0.559248	0.882318	0.914423	0.974012	0.728561
20	0.427391	0.930254	0.986917	0.661564	0.96137	0.9405	0.9725	0.910553	0.541102	0.879203	0.911038	0.971892	0.718387
21	0.408519	0.933001	0.986064	0.646993	0.941768	0.938131	0.971914	0.917868	0.526407	0.874021	0.917829	0.971666	0.716733
22	0.392072	0.930857	0.987191	0.631525	0.940686	0.939263	0.966914	0.913423	0.509836	0.87126	0.939305	0.972387	0.7166
23	0.373571	0.933072	0.990311	0.620601	0.937856	0.942062	0.960493	0.909501	0.509927	0.868431	0.911605	0.971257	0.69875
24	0.352031	0.931102	0.983909	0.606936	0.94992	0.92619	0.970861	0.903531	0.468563	0.864093	0.927094	0.973467	0.699361
25	0.343726	0.932942	0.988357	0.598094	0.950901	0.939779	0.984433	0.913157	0.459949	0.856299	0.903831	0.971825	0.680181
26	0.329223	0.931729	0.986946	0.587391	0.967325	0.942376	0.983286	0.90701	0.441909	0.852952	0.927436	0.970667	0.679834
27	0.312625	0.933102	0.987068	0.569729	0.958869	0.942463	0.982534	0.913155	0.419444	0.852203	0.927367	0.972263	0.660133
28	0.296387	0.933846	0.986468	0.557938	0.954611	0.943425	0.986189	0.911587	0.412265	0.844788	0.907869	0.973408	0.650748
29	0.285201	0.932355	0.985345	0.549087	0.952518	0.941952	0.982474	0.9094	0.393979	0.842203	0.921562	0.976314	0.655169
30	0.269395	0.933614	0.985669	0.533864	0.95168	0.940872	0.982376	0.908415	0.388144	0.837661	0.91834	0.971299	0.65171
31	0.258717	0.931707	0.988268	0.52001	0.957063	0.93991	0.977451	0.9073	0.375364	0.833457	0.914166	0.968312	0.641242
32	0.243556	0.935943	0.983785	0.509876	0.950484	0.937764	0.977847	0.914966	0.353982	0.832702	0.921481	0.971123	0.643719
33	0.228077	0.932344	0.985584	0.495686	0.947573	0.933083	0.972462	0.916369	0.34465	0.827228	0.910007	0.971691	0.628923
34	0.221384	0.931594	0.985985	0.486086	0.949596	0.934609	0.975695	0.913554	0.338964	0.822984	0.910431	0.970165	0.622439
35	0.210433	0.93139	0.982489	0.47495	0.951917	0.936588	0.975071	0.911318	0.335124	0.819119	0.912978	0.967662	0.626796
36	0.198749	0.930448	0.984665	0.46574	0.933805	0.932159	0.972611	0.905696	0.318238	0.812894	0.90106	0.972791	0.618394
37	0.192	0.928872	0.969645	0.449565	0.883748	0.930592	0.978443	0.903095	0.316061	0.808774	0.909161	0.971455	0.60279
38	0.18753	0.929597	0.971511	0.444942	0.892772	0.935675	0.974845	0.904282	0.295108	0.806707	0.92348	0.973049	0.608864
39	0.174854	0.929298	0.978684	0.427159	0.922039	0.930454	0.965889	0.895038	0.297778	0.80062	0.924164	0.972835	0.602174
40	0.167991	0.931624	0.983886	0.424347	0.923136	0.918508	0.960702	0.897623	0.279058	0.799109	0.918821	0.972167	0.601721
41	0.15967	0.930523	0.982435	0.403243	0.945046	0.915556	0.956413	0.882698	0.294908	0.792835	0.935923	0.972067	0.582155
42	0.149417	0.929392	0.978638	0.402589	0.942232	0.933897	0.958364	0.912855	0.28398	0.791094	0.91166	0.972573	0.585564
43	0.145684	0.930451	0.983315	0.398667	0.942229	0.93081	0.962962	0.905012	0.272162	0.789745	0.923089	0.970302	0.593199
44	0.140796	0.930386	0.985398	0.387549	0.937758	0.934112	0.970154	0.907186	0.252857	0.787751	0.91834	0.9726	0.576494
45	0.13597	0.929066	0.98269	0.37299	0.939101	0.93673	0.973404	0.912541	0.247277	0.783642	0.929877	0.970257	0.574533
46	0.129357	0.9281	0.984931	0.373931	0.943292	0.935926	0.98042	0.903418	0.238264	0.776859	0.90701	0.971661	0.578389
47	0.123388	0.932063	0.985621	0.369024	0.939324	0.936379	0.97858	0.913132	0.231537	0.776299	0.92083	0.968565	0.576989
48	0.116766	0.92996	0.978342	0.361939	0.930365	0.938806	0.977684	0.914701	0.227681	0.774484	0.923488	0.969913	0.557428
49	0.114832	0.930808	0.990835	0.354895	0.934011	0.937576	0.97813	0.91146	0.219311	0.764822	0.933155	0.973906	0.563359
50	0.109907	0.931314	0.98565	0.343929	0.929035	0.936648	0.974003	0.916076	0.221274	0.764107	0.929213	0.973289	0.558842
51	0.107523	0.931959	0.984807	0.343911	0.932143	0.936737	0.974684	0.916168	0.221688	0.76467	0.924237	0.970432	0.55339
52	0.101352	0.932152	0.985075	0.340782	0.933905	0.933224	0.972267	0.916558	0.213926	0.752861	0.928127	0.96735	0.551759
53	0.102058	0.931943	0.986889	0.330508	0.93435	0.93783	0.96975	0.906591	0.207793	0.750951	0.939717	0.970417	0.545578
54	0.0984089	0.929468	0.978247	0.317764	0.921787	0.933301	0.968919	0.909415	0.214072	0.746749	0.921627	0.966335	0.546158
55	0.0944164	0.922992	0.976749	0.308347	0.893928	0.93894	0.970999	0.904289	0.199805	0.747348	0.925566	0.970523	0.547815
56	0.0900967	0.925481	0.978762	0.305623	0.89199	0.93641	0.968945	0.909706	0.203939	0.745164	0.939193	0.972285	0.541487
57	0.0912726	0.927066	0.981203	0.291841	0.898145	0.938489	0.968238	0.907103	0.185357	0.741123	0.924829	0.969135	0.531338
58	0.0871111	0.93282	0.979655	0.299543	0.921466	0.932792	0.977682	0.913674	0.18985	0.736144	0.925999	0.969493	0.539032
59	0.0828473	0.929883	0.985184	0.302021	0.932396	0.934628	0.977505	0.908852	0.18639	0.730387	0.928833	0.967526	0.524692
60	0.0815756	0.928225	0.985306	0.300511	0.912546	0.936034	0.977189	0.908425	0.188635	0.730184	0.928338	0.971477	0.527578
61	0.0754719	0.932049	0.987454	0.293087	0.933266	0.93257	0.973327	0.91516	0.183432	0.72727	0.932034	0.966713	0.522297
62	0.0758122	0.925132	0.979932	0.282934	0.912689	0.934605	0.976656	0.90994	0.172001	0.720096	0.904211	0.969181	0.508794
63	0.0697128	0.928316	0.979834	0.272118	0.908448	0.92951	0.977534	0.904063	0.174586	0.719379	0.931975	0.967922	0.518092
64	0.0706047	0.930812	0.984119	0.276071	0.925769	0.931145	0.976936	0.900049	0.166016	0.719562	0.921613	0.971506	0.513978
65	0.0667501	0.929734	0.983178	0.272201	0.920687	0.931368	0.977375	0.910106	0.170717	0.71408	0.919506	0.971111	0.514824
66	0.068079	0.923818	0.974626	0.25872	0.949101	0.936267	0.974575	0.910351	0.171843	0.716106	0.921754	0.972318	0.52787
67	0.0680642	0.929418	0.977988	0.259958	0.909121	0.937491	0.972857	0.907668	0.161569	0.705955	0.913365	0.967982	0.507896
68	0.0657401	0.929956	0.985066	0.256729	0.915774	0.936655	0.97303	0.907206	0.169494	0.705882	0.929383	0.966246	0.498377
69	0.0624707	0.933564	0.982092	0.257255	0.909778	0.937005	0.974223	0.912857	0.163392	0.698793	0.912931	0.967055	0.494111
70	0.0600115	0.928915	0.977658	0.25546	0.917283	0.93154	0.973664	0.905694	0.159331	0.700759	0.930958	0.967989	0.489458
71	0.057683	0.930104	0.985032	0.249807	0.946882	0.935337	0.97491	0.905694	0.158435	0.696609	0.917701	0.968605	0.500843
72	0.0555729	0.934303	0.983882	0.247723	0.925972	0.931642	0.971742	0.913224	0.162345	0.693401	0.931517	0.970679	0.481977
73	0.0555377	0.93119	0.982692	0.246784	0.919483	0.93292	0.975483	0.910755	0.14887	0.69372	0.937168	0.967967	0.492653
74	0.0605661	0.925541	0.980413	0.237465	0.91883	0.931276	0.971896	0.90714	0.156874	0.690015	0.923246	0.968037	0.477721
75	0.0518693	0.928737	0.984982	0.234074	0.922244	0.931277	0.973665	0.916114	0.150397	0.688144	0.923735	0.970274	0.489873
76	0.0505003	0.931148	0.98131	0.234102	0.922438	0.928805	0.977633	0.909541	0.150312	0.675982	0.921405	0.967217	0.485504
77	0.0505458	0.931669	0.98423	0.232815	0.924576	0.934341	0.973408	0.915056	0.142686	0.678287	0.929773	0.973363	0.462025
78	0.0467577	0.932241	0.987932	0.227283	0.927523	0.934356	0.973751	0.912194	0.145199	0.67843	0.925644	0.969967	0.471515
79	0.0475373	0.931162	0.984534	0.229437	0.960215	0.931031	0.977319	0.907621	0.138107	0.675926	0.927887	0.969781	0.480895
80	0.0453884	0.932874	0.987302	0.22108	0.953932	0.931819	0.976556	0.91344	0.139818	0.675397	0.925589	0.969428	0.471718
81	0.0465443	0.928345	0.98571	0.220154	0.921537	0.931586	0.974443	0.913505	0.140575	0.668865	0.928035	0.970363	0.48059
82	0.0440598	0.932274	0.983788	0.218146	0.955239	0.933234	0.976106	0.916174	0.143685	0.664294	0.931354	0.968382	0.475147
83	0.0426892	0.928036	0.982398	0.210741	0.929753	0.937952	0.974255	0.912526	0.137999	0.665429	0.926033	0.968763	0.469456
84	0.0425152	0.928593	0.983969	0.210752	0.955097	0.932143	0.973802	0.909765	0.131439	0.657414	0.924619	0.96874	0.473031
85	0.0415471	0.932998	0.981383	0.209542	0.927679	0.929888	0.974566	0.910929	0.128067	0.65847	0.925459	0.968268	0.459579
86	0.041942	0.930844	0.9879	0.207025	0.947419	0.931782	0.975385	0.90805	0.125317	0.65654	0.931071	0.966152	0.469754
87	0.0398064	0.93308	0.984816	0.203502	0.912711	0.929532	0.972148	0.918188	0.129627	0.65016	0.925353	0.967985	0.471973
88	0.0403242	0.929817	0.983503	0.200475	0.917828	0.93283	0.969451	0.911955	0.127127	0.654278	0.926672	0.968607	0.458548
89	0.0388151	0.932269	0.982887	0.2003	0.918755	0.931778	0.965308	0.910397	0.126865	0.646828	0.917102	0.96751	0.460093
90	0.0386574	0.930607	0.982632	0.197507	0.922877	0.921048	0.955481	0.898851	0.140413	0.647412	0.932699	0.964971	0.454868
91	0.0382773	0.933536	0.984519	0.200533	0.950077	0.928971	0.951058	0.913621	0.142028	0.640967	0.924467	0.964897	0.455878
92	0.0388339	0.933893	0.985319	0.189588	0.924146	0.910168	0.948691	0.908214	0.148027	0.641926	0.923313	0.96704	0.450532
93	0.0380833	0.934515	0.986337	0.189322	0.95839	0.921076	0.969219	0.91165	0.114435	0.64075	0.935493	0.971155	0.434581
94	0.0370993	0.934152	0.979732	0.184586	0.938577	0.927634	0.97481	0.914081	0.115236	0.628222	0.9202	0.965265	0.451759
95	0.0335485	0.931754	0.982489	0.178225	0.961537	0.932593	0.974282	0.910509	0.112572	0.633711	0.940348	0.96568	0.451796
96	0.0334398	0.928859	0.979962	0.185787	0.945237	0.931472	0.973762	0.910722	0.104989	0.633589	0.922581	0.970212	0.445254
97	0.0324037	0.931294	0.983982	0.184454	0.915238	0.931014	0.973593	0.911088	0.10199	0.629471	0.914211	0.969511	0.450638
98	0.0356434	0.929585	0.984533	0.178774	0.930525	0.931022	0.974423	0.906158	0.103563	0.624724	0.918035	0.970256	0.442175
99	0.0334687	0.933603	0.981289	0.180302	0.914096	0.930702	0.97471	0.910928	0.105178	0.627023	0.932812	0.966096	0.43305
100	0.0336061	0.929947	0.978232	0.176944	0.907764	0.927904	0.973785	0.914979	0.112717	0.620792	0.927833	0.968928	0.448149
101	0.0335997	0.928711	0.980685	0.173741	0.909435	0.927183	0.973702	0.908747	0.0968493	0.621782	0.936165	0.966393	0.435754
102	0.033105	0.933525	0.982363	0.172599	0.960536	0.930645	0.974069	0.916029	0.0995108	0.611149	0.924382	0.969124	0.44557
103	0.0333047	0.931339	0.982177	0.167616	0.922203	0.934002	0.971135	0.91285	0.0963654	0.617241	0.949012	0.966896	0.425621
104	0.0316717	0.93385	0.985264	0.167042	0.916337	0.925807	0.971433	0.91388	0.0933031	0.611675	0.931408	0.968116	0.437931
105	0.0285503	0.929042	0.98271	0.163972	0.910597	0.925954	0.973156	0.910919	0.0955791	0.615855	0.938827	0.968456	0.436618
106	0.0300782	0.929788	0.983661	0.162999	0.937692	0.927914	0.972403	0.90795	0.0916661	0.615675	0.918081	0.968359	0.429101
107	0.0327477	0.929028	0.980367	0.164669	0.914645	0.930173	0.972989	0.913774	0.0957656	0.603586	0.931027	0.969905	0.424935
108	0.029887	0.931987	0.981234	0.160116	0.904889	0.931967	0.972371	0.910962	0.0923901	0.607162	0.926807	0.970026	0.420405
109	0.0291398	0.926375	0.980204	0.164066	0.906255	0.928742	0.970064	0.908538	0.0938239	0.600994	0.904953	0.967779	0.42481
110	0.028337	0.929872	0.985217	0.1574	0.912695	0.888332	0.946929	0.881881	0.133914	0.600569	0.920167	0.964028	0.419586
111	0.0284175	0.931821	0.984184	0.159389	0.955401	0.918092	0.968269	0.909193	0.09624	0.596048	0.928898	0.965843	0.430422
112	0.0307666	0.932148	0.983151	0.158097	0.934692	0.921937	0.968472	0.911131	0.0924385	0.592067	0.940052	0.967225	0.423938
113	0.0274946	0.930888	0.978449	0.155602	0.912407	0.920302	0.963749	0.912656	0.0858637	0.595053	0.913728	0.967426	0.422018
114	0.0275566	0.930183	0.977362	0.152883	0.941676	0.931089	0.972589	0.912639	0.0807902	0.59207	0.92573	0.970009	0.426032
115	0.0287055	0.932002	0.973632	0.147867	0.909863	0.925971	0.973239	0.90421	0.0820727	0.592648	0.928987	0.96871	0.419633
116	0.0284927	0.930934	0.978582	0.146844	0.91405	0.926383	0.971619	0.908993	0.0798688	0.591366	0.924523	0.968411	0.425999
117	0.0274252	0.928536	0.980902	0.147085	0.941138	0.927697	0.973042	0.909743	0.0812382	0.587666	0.92485	0.96778	0.419634
118	0.027352	0.925462	0.974811	0.146391	0.915138	0.927916	0.972483	0.908454	0.0784721	0.58421	0.931449	0.967329	0.408988
119	0.0278299	0.930529	0.979055	0.144945	0.938105	0.926449	0.971199	0.904296	0.0766752	0.583201	0.937885	0.967082	0.393507
120	0.0299876	0.925499	0.979624	0.145788	0.898591	0.927605	0.967863	0.903982	0.0821611	0.580018	0.92607	0.959914	0.412331
121	0.0299876	0.925499	0.979624	0.145788	0.898591	0.927605	0.967863	0.903982	0.0821611	0.576484	0.913885	0.959914	0.412331
122	0.0299876	0.925499	0.979624	0.145788	0.898591	0.927605	0.967863	0.903982	0.0821611	0.576484	0.913885	0.959914	0.412331
123	0.0299876	0.925499	0.979624	0.145788	0.898591	0.927605	0.967863	0.903982	0.0821611	0.576484	0.913885	0.959914	0.412331
124	0.0299876	0.925499	0.979624	0.145788	0.898591	0.927605	0.967863	0.903982	0.0821611	0.576484	0.913885	0.959914	0.412331

## Sheet: Fig2e
time(min)	HMO03	GA08	GA07	GA03	GA02	GL07	GA01	GA10	GL08	GA09	LE08	HMO08	GA06
0	0.936557	0.921862	0.967866	0.950128	0.895356	0.930557	0.974785	0.896472	0.953184	0.964299	0.880572	0.968778	0.930721
1	0.929734	0.922979	0.96817	0.948197	0.898289	0.924727	0.981989	0.887993	0.945029	0.954804	0.875885	0.964549	0.959974
2	0.926982	0.926405	0.971059	0.94683	0.902536	0.928587	0.981989	0.890863	0.945636	0.958619	0.900371	0.964765	0.953867
3	0.921046	0.921776	0.967357	0.94301	0.902193	0.922864	0.988967	0.887942	0.949442	0.956017	0.905502	0.963188	0.956393
4	0.913668	0.92391	0.970546	0.942339	0.904663	0.914981	0.985504	0.881615	0.939798	0.952986	0.904244	0.958542	0.939616
5	0.905753	0.923685	0.967289	0.933826	0.904102	0.918591	0.984846	0.880612	0.932748	0.946775	0.892762	0.952703	0.94532
6	0.897104	0.921423	0.968164	0.930808	0.904856	0.912329	0.976404	0.878451	0.926416	0.942217	0.880157	0.953872	0.946783
7	0.891103	0.923854	0.971504	0.926092	0.903069	0.907914	0.983798	0.870597	0.924993	0.938721	0.894043	0.947044	0.942225
8	0.880949	0.922038	0.969677	0.924305	0.902044	0.887835	0.978457	0.866265	0.918651	0.934478	0.886975	0.948175	0.937819
9	0.874215	0.920288	0.969809	0.914544	0.908654	0.903194	0.986921	0.873444	0.909343	0.926961	0.887029	0.940243	0.932714
10	0.863601	0.92101	0.970354	0.911748	0.930367	0.894713	0.981401	0.868351	0.910447	0.924763	0.883937	0.941747	0.934389
11	0.856499	0.924545	0.973143	0.911047	0.90661	0.889632	0.990128	0.867388	0.90413	0.917048	0.877756	0.941631	0.922508
12	0.848353	0.925058	0.973063	0.905792	0.907422	0.882444	0.979697	0.861822	0.899571	0.915763	0.872159	0.936944	0.920067
13	0.836947	0.919615	0.966446	0.898599	0.909116	0.879177	0.98623	0.856813	0.891624	0.91068	0.883653	0.934014	0.912684
14	0.828655	0.924258	0.974431	0.895494	0.911825	0.869996	0.983369	0.853107	0.879657	0.903807	0.87612	0.931944	0.903475
15	0.820819	0.923842	0.971923	0.888604	0.910905	0.865957	0.982697	0.852008	0.876525	0.898513	0.868231	0.927902	0.910881
16	0.812959	0.923731	0.974667	0.885297	0.90851	0.860519	0.98577	0.845685	0.874017	0.895135	0.884673	0.926448	0.913457
17	0.804048	0.9237	0.972112	0.880688	0.910812	0.852482	0.980889	0.839259	0.864412	0.884659	0.871822	0.92561	0.91246
18	0.791205	0.923302	0.974505	0.875183	0.912766	0.828628	0.964023	0.832898	0.847908	0.884991	0.875215	0.920691	0.90521
19	0.784005	0.920907	0.971558	0.87104	0.912264	0.842258	0.985485	0.838814	0.84986	0.88401	0.860922	0.917622	0.908848
20	0.774892	0.923023	0.975286	0.865371	0.911721	0.831321	0.986745	0.826625	0.840073	0.875316	0.867991	0.917232	0.904355
21	0.767552	0.923493	0.975154	0.857371	0.918391	0.825966	0.986895	0.823589	0.83379	0.875066	0.85688	0.911781	0.89401
22	0.757349	0.923897	0.975141	0.853831	0.914543	0.823237	0.980488	0.821375	0.828695	0.868687	0.871043	0.909386	0.895925
23	0.747898	0.922683	0.975628	0.848845	0.912302	0.815937	0.989814	0.817459	0.822708	0.866423	0.862053	0.906838	0.877851
24	0.741206	0.922436	0.973953	0.841211	0.912758	0.805676	0.979859	0.808724	0.806832	0.86226	0.862189	0.905996	0.883297
25	0.729754	0.92064	0.973007	0.839713	0.91254	0.803799	0.984305	0.809769	0.805136	0.85536	0.853135	0.903669	0.882882
26	0.72005	0.919626	0.971566	0.832654	0.91271	0.78836	0.984046	0.804188	0.796241	0.850536	0.853672	0.901831	0.887914
27	0.710356	0.924083	0.975879	0.82714	0.912987	0.789714	0.979902	0.798634	0.790565	0.851858	0.860616	0.898189	0.875162
28	0.702296	0.922999	0.977395	0.823874	0.93343	0.782387	0.979077	0.793205	0.779703	0.838342	0.85434	0.893757	0.885729
29	0.694793	0.922385	0.974395	0.816414	0.912612	0.772866	0.980992	0.786865	0.775834	0.843056	0.839151	0.893901	0.874131
30	0.686995	0.920698	0.973933	0.81016	0.933959	0.772053	0.981161	0.78464	0.774709	0.838214	0.836632	0.885272	0.867802
31	0.67678	0.921362	0.975983	0.809036	0.931545	0.764674	0.985121	0.781999	0.766597	0.828336	0.840346	0.888711	0.866543
32	0.672538	0.922287	0.978118	0.805927	0.93397	0.759468	0.984097	0.780127	0.755647	0.827586	0.836142	0.883381	0.870535
33	0.663284	0.922855	0.977121	0.799712	0.912412	0.754884	0.982723	0.774819	0.754128	0.827242	0.840754	0.882331	0.869994
34	0.655348	0.922647	0.977765	0.794357	0.916594	0.745518	0.980142	0.770142	0.743846	0.823768	0.826309	0.879629	0.857282
35	0.645176	0.923051	0.977115	0.786924	0.922945	0.747154	0.984191	0.765004	0.736181	0.816017	0.827458	0.876572	0.863456
36	0.638482	0.923868	0.976224	0.783532	0.915689	0.736352	0.983441	0.765369	0.727975	0.812989	0.827075	0.87225	0.851197
37	0.632219	0.920635	0.975489	0.778127	0.912102	0.727969	0.980697	0.757091	0.71945	0.811968	0.841214	0.872698	0.846964
38	0.623807	0.922124	0.975086	0.776092	0.911292	0.71972	0.978092	0.750758	0.717708	0.804098	0.838778	0.867725	0.850672
39	0.617882	0.920581	0.977236	0.769231	0.914759	0.718588	0.981406	0.746989	0.705779	0.807329	0.823696	0.867433	0.846862
40	0.610176	0.921655	0.977784	0.767157	0.918427	0.713838	0.97866	0.745638	0.697732	0.799366	0.830346	0.865539	0.846666
41	0.599788	0.919617	0.976447	0.760642	0.917199	0.706064	0.981996	0.744119	0.696808	0.792371	0.834964	0.86197	0.844027
42	0.592834	0.918753	0.976243	0.754338	0.917083	0.702681	0.982093	0.735968	0.689766	0.784407	0.818857	0.860256	0.839945
43	0.588093	0.919964	0.975983	0.749773	0.916245	0.695794	0.98083	0.736102	0.687069	0.789993	0.814853	0.858895	0.839659
44	0.581419	0.920136	0.977265	0.748249	0.914674	0.692538	0.978672	0.729847	0.67143	0.782425	0.821093	0.853543	0.836367
45	0.569411	0.918089	0.9757	0.743444	0.914141	0.68173	0.97268	0.719081	0.659805	0.778672	0.812804	0.847711	0.832895
46	0.561808	0.917967	0.975276	0.737077	0.916234	0.678276	0.973864	0.721811	0.662128	0.774109	0.80825	0.849464	0.812551
47	0.556069	0.917319	0.978059	0.730775	0.917014	0.675409	0.980319	0.718026	0.657435	0.774324	0.815976	0.845156	0.829017
48	0.551025	0.919358	0.975806	0.725262	0.922048	0.669879	0.979314	0.713547	0.650313	0.767673	0.803408	0.845111	0.818358
49	0.545703	0.918648	0.978034	0.719871	0.925776	0.66199	0.981901	0.711391	0.64292	0.765305	0.803739	0.838856	0.822237
50	0.538148	0.916108	0.975432	0.715525	0.915688	0.653646	0.980104	0.702623	0.639543	0.760632	0.809032	0.83762	0.832159
51	0.528484	0.91617	0.97545	0.716282	0.919004	0.648583	0.977773	0.700962	0.626821	0.755314	0.814475	0.834088	0.824929
52	0.524037	0.917565	0.974742	0.706833	0.926731	0.646079	0.981027	0.691799	0.627673	0.75215	0.799826	0.835354	0.818383
53	0.517315	0.91932	0.974624	0.70612	0.940072	0.640945	0.979053	0.690721	0.616008	0.744804	0.805748	0.831724	0.814996
54	0.507536	0.917322	0.974221	0.698459	0.919099	0.636243	0.97766	0.685644	0.613543	0.736734	0.790997	0.831741	0.810458
55	0.501433	0.915728	0.977816	0.699624	0.917812	0.634216	0.981345	0.683828	0.609733	0.736316	0.797793	0.826503	0.789641
56	0.49558	0.917207	0.975176	0.690683	0.923884	0.628304	0.977198	0.684045	0.599175	0.733543	0.792956	0.826001	0.794198
57	0.490005	0.914914	0.97249	0.686379	0.913759	0.621807	0.980721	0.67631	0.598856	0.731133	0.79852	0.822443	0.81832
58	0.486053	0.91337	0.971105	0.681379	0.916994	0.613685	0.978007	0.677266	0.590325	0.72572	0.793755	0.82107	0.80529
59	0.47835	0.912216	0.973767	0.673994	0.924487	0.614036	0.978959	0.669094	0.589066	0.715953	0.781649	0.81411	0.795739
60	0.477548	0.915907	0.973525	0.674422	0.925619	0.611286	0.980389	0.667674	0.578772	0.716988	0.793734	0.812025	0.801927
61	0.463719	0.915131	0.973755	0.670748	0.916519	0.59856	0.980762	0.66603	0.573971	0.712389	0.782222	0.810856	0.780607
62	0.458515	0.913087	0.973139	0.66617	0.914737	0.599735	0.979373	0.658319	0.567621	0.71112	0.774386	0.807263	0.801348
63	0.453048	0.913764	0.975019	0.658048	0.922325	0.594515	0.979233	0.654665	0.563216	0.703453	0.773401	0.805883	0.793834
64	0.448263	0.913806	0.973873	0.65376	0.916171	0.587061	0.979292	0.653028	0.556964	0.701123	0.77728	0.805798	0.787145
65	0.440534	0.909329	0.969613	0.651104	0.907949	0.580886	0.979099	0.649627	0.55251	0.693206	0.770079	0.798668	0.793849
66	0.435346	0.910422	0.97323	0.651062	0.916174	0.577645	0.979547	0.64601	0.548607	0.695635	0.762732	0.795163	0.795368
67	0.429938	0.905426	0.965855	0.641111	0.915783	0.579853	0.978802	0.63833	0.541754	0.691091	0.760329	0.797389	0.790902
68	0.426865	0.910527	0.970534	0.642936	0.914465	0.573696	0.980393	0.636027	0.540382	0.68749	0.765982	0.793088	0.788525
69	0.420051	0.911078	0.973161	0.635356	0.917146	0.566321	0.980214	0.635118	0.534153	0.678718	0.761726	0.794874	0.788031
70	0.41601	0.910196	0.971181	0.626164	0.915977	0.562275	0.979299	0.629297	0.528503	0.676615	0.750014	0.791336	0.772054
71	0.410967	0.909225	0.969975	0.623754	0.913733	0.560577	0.980478	0.631559	0.522618	0.674571	0.750576	0.785757	0.780119
72	0.402433	0.906774	0.96592	0.619097	0.913667	0.549853	0.978178	0.627762	0.517602	0.672524	0.751814	0.786324	0.761949
73	0.394872	0.908315	0.973418	0.61754	0.934348	0.551111	0.978103	0.622772	0.514576	0.663174	0.742054	0.783478	0.760401
74	0.392012	0.909189	0.969208	0.616067	0.916588	0.550453	0.974588	0.619274	0.507	0.663607	0.744224	0.778928	0.77417
75	0.385681	0.906329	0.970277	0.609691	0.915674	0.545452	0.977348	0.610374	0.50233	0.656793	0.741973	0.776511	0.775021
76	0.385842	0.907319	0.97159	0.607054	0.917072	0.532368	0.975059	0.61089	0.498	0.647146	0.736921	0.776155	0.779898
77	0.376853	0.909294	0.970854	0.596559	0.922044	0.538248	0.975566	0.606098	0.497114	0.647513	0.745635	0.776796	0.77028
78	0.371349	0.906505	0.969744	0.595995	0.916664	0.528648	0.979283	0.604613	0.491561	0.644678	0.736158	0.771317	0.778384
79	0.368897	0.909769	0.971797	0.595959	0.935803	0.525657	0.977352	0.602408	0.481282	0.641651	0.729768	0.771358	0.759429
80	0.364951	0.906273	0.970357	0.590601	0.917677	0.522741	0.977283	0.598899	0.479966	0.639223	0.727743	0.767661	0.760539
81	0.362733	0.908355	0.97135	0.587195	0.914659	0.523701	0.975492	0.595877	0.478286	0.63614	0.723042	0.765336	0.775821
82	0.354196	0.905001	0.965929	0.587717	0.916896	0.513236	0.979523	0.594357	0.475346	0.632494	0.724184	0.763164	0.758392
83	0.351633	0.902243	0.963785	0.576675	0.913409	0.507534	0.977158	0.590889	0.469562	0.629207	0.719506	0.762201	0.761597
84	0.342047	0.904539	0.968032	0.574842	0.942029	0.509128	0.977	0.584124	0.466806	0.622617	0.709515	0.760118	0.758647
85	0.340577	0.904618	0.969627	0.576624	0.930981	0.502106	0.977952	0.581926	0.456215	0.616162	0.723241	0.756937	0.761971
86	0.33382	0.904219	0.970436	0.566864	0.91584	0.497529	0.977044	0.579246	0.458087	0.615961	0.722488	0.75479	0.757565
87	0.332498	0.903932	0.967517	0.566599	0.915659	0.496036	0.968177	0.573757	0.449336	0.612825	0.704399	0.751093	0.748833
88	0.328601	0.905422	0.972427	0.561188	0.933326	0.487447	0.976128	0.571523	0.450583	0.607433	0.715177	0.749304	0.756024
89	0.322879	0.903937	0.969466	0.555708	0.920859	0.49188	0.971274	0.566816	0.442826	0.601262	0.704477	0.746697	0.754617
90	0.321869	0.901845	0.966108	0.554021	0.93996	0.486877	0.976759	0.570356	0.438698	0.598484	0.711282	0.742567	0.729613
91	0.315026	0.902898	0.969627	0.545447	0.922122	0.477163	0.977614	0.56584	0.435483	0.593792	0.707817	0.742497	0.749679
92	0.310794	0.900877	0.967942	0.542969	0.92402	0.477833	0.969992	0.560403	0.426098	0.593684	0.69518	0.739311	0.745608
93	0.312133	0.90576	0.969059	0.543208	0.912713	0.477556	0.974567	0.555821	0.425837	0.591858	0.695109	0.736379	0.747866
94	0.303232	0.904889	0.97017	0.536168	0.921076	0.47205	0.974728	0.554307	0.424017	0.582964	0.696657	0.734684	0.752201
95	0.296514	0.901952	0.967198	0.533617	0.923205	0.470232	0.977428	0.554667	0.423905	0.580754	0.692705	0.733231	0.742476
96	0.296042	0.898563	0.961335	0.528066	0.914688	0.462459	0.975275	0.554257	0.41395	0.575047	0.693137	0.731431	0.747917
97	0.291363	0.901045	0.968323	0.527922	0.922868	0.465359	0.975599	0.551774	0.413275	0.574912	0.686209	0.732372	0.736754
98	0.286458	0.903873	0.966455	0.526283	0.91295	0.461571	0.97581	0.544128	0.408932	0.57689	0.687798	0.728464	0.732353
99	0.283124	0.901312	0.967078	0.517558	0.918857	0.454752	0.973015	0.541024	0.407507	0.564817	0.683159	0.726014	0.741283
100	0.28146	0.897	0.965079	0.51615	0.945233	0.449834	0.975317	0.539899	0.404043	0.568312	0.680219	0.725873	0.73167
101	0.277659	0.897742	0.963475	0.515173	0.914336	0.452271	0.972252	0.536692	0.39652	0.561387	0.673507	0.719823	0.723436
102	0.273936	0.8984	0.96625	0.513108	0.916829	0.445371	0.972033	0.530478	0.397464	0.557811	0.679781	0.715222	0.747372
103	0.266182	0.899543	0.971492	0.511344	0.928009	0.446451	0.970763	0.529317	0.387949	0.553178	0.677707	0.717143	0.73529
104	0.268234	0.901936	0.967178	0.504787	0.919258	0.44311	0.974606	0.525809	0.393599	0.54912	0.680991	0.711621	0.736198
105	0.264329	0.897598	0.96668	0.500521	0.918097	0.431832	0.973441	0.524217	0.385683	0.54825	0.669193	0.713875	0.731848
106	0.261133	0.898208	0.967278	0.49719	0.91416	0.434006	0.972936	0.519319	0.383868	0.546362	0.672787	0.711644	0.732225
107	0.255723	0.901802	0.968739	0.495998	0.916719	0.429497	0.9744	0.519349	0.378487	0.53957	0.664659	0.706161	0.732875
108	0.254718	0.896482	0.964965	0.491117	0.932908	0.429747	0.973975	0.512647	0.380144	0.533769	0.66829	0.705692	0.740437
109	0.252703	0.89979	0.96521	0.487021	0.917109	0.424664	0.975852	0.516103	0.374803	0.53524	0.655007	0.701832	0.731044
110	0.248731	0.894796	0.962309	0.482839	0.912806	0.418318	0.967352	0.511438	0.367858	0.530047	0.667071	0.702901	0.735733
111	0.243391	0.8959	0.960597	0.477825	0.921983	0.418295	0.974642	0.510266	0.364455	0.52914	0.654058	0.698486	0.725187
112	0.241175	0.89952	0.96598	0.478846	0.916821	0.412547	0.975453	0.507268	0.365104	0.529743	0.655078	0.699355	0.726342
113	0.239399	0.899473	0.967389	0.476121	0.915391	0.418724	0.971177	0.506641	0.360578	0.520258	0.65301	0.692265	0.728085
114	0.237596	0.892079	0.959708	0.470327	0.920025	0.404046	0.972853	0.500849	0.352531	0.519322	0.658573	0.690019	0.720668
115	0.232957	0.894318	0.962372	0.469278	0.914538	0.408893	0.971937	0.502478	0.348162	0.514722	0.656696	0.692484	0.726833
116	0.228497	0.893925	0.964198	0.471427	0.942636	0.404443	0.972238	0.498338	0.350749	0.510203	0.647233	0.688194	0.722633
117	0.226645	0.89572	0.964882	0.465343	0.926436	0.407725	0.974533	0.493695	0.3498	0.511103	0.640231	0.684375	0.715745
118	0.22032	0.897127	0.969578	0.463029	0.914202	0.394826	0.972668	0.493829	0.339299	0.508837	0.64768	0.686116	0.717446
119	0.222238	0.892582	0.958329	0.454689	0.924673	0.392824	0.973382	0.490918	0.342186	0.50492	0.631455	0.680762	0.719253
120	0.21808	0.893074	0.964438	0.45389	0.915814	0.3908	0.973087	0.487554	0.338967	0.50421	0.639116	0.679509	0.706701
121	0.216357	0.889646	0.965462	0.449214	0.92867	0.392018	0.971779	0.484074	0.335203	0.497215	0.642844	0.682163	0.707197
122	0.212579	0.896841	0.965655	0.447353	0.934384	0.384507	0.972255	0.480325	0.333258	0.496599	0.637276	0.679728	0.706786
123	0.211026	0.895983	0.966084	0.444269	0.916095	0.3854	0.972478	0.482924	0.326094	0.495357	0.632912	0.669657	0.709415
124	0.206575	0.892864	0.960879	0.440668	0.925398	0.384976	0.968153	0.476373	0.324617	0.491068	0.631275	0.672604	0.705277

## Sheet: FigS3a
label	DIi(25uM CBM51)	DIi(25uM CBM51)	DIi(25uM CBM51)	DIi(25uM CBM51)	average DI	std	p values (Null hypothesis: mean=1)
ABH01	1.01485	1.00494	1.0125	1.0026	1.00872	0.00587656	0.0591439
ABH02	1.03241	1.0174	1.04903	1.03378	1.03316	0.0129228	0.0143334
ABH03	0.987101	0.998295	0.99302	1.00428	0.995674	0.00733661	0.323273
ABH04	0.963476	0.95931	0.96244	0.958278	0.960876	0.00247725	6.9727e-05
ABH05	1.02361	1.03687	1.03448	1.04788	1.03571	0.00995432	0.00557829
ABH06	0.986262	0.984185	0.986821	0.984743	0.985503	0.00124186	0.000172135
ABH07	1.0574	1.03415	1.05412	1.03095	1.04415	0.0135323	0.00731225
ABH08	1.02622	1.01964	1.05116	1.04442	1.03536	0.0148576	0.0176099
ABH09	1.05701	1.06234	1.07194	1.07735	1.06716	0.00917997	0.000692313
ABH10	0.983059	0.991802	0.996683	1.00555	0.994273	0.009395	0.309902
ABH11	0.834669	0.824628	0.845441	0.835271	0.835002	0.00850068	3.76071e-05
ABH12	0.8278	0.827249	0.828365	0.827813	0.827807	0.000455423	5.10003e-09
ABH13	0.895926	0.889986	0.741804	0.736885	0.81615	0.0887438	0.025532
ABH14	0.999459	1.00381	0.992189	0.996512	0.997993	0.00489562	0.472376
ABH15	0.853699	0.851033	0.853307	0.850641	0.85217	0.00155569	3.21232e-07
ABH16	1.05719	1.06495	1.03352	1.04112	1.0492	0.0144123	0.0064305
ABH17	0.976025	0.977206	0.986221	0.987414	0.981717	0.00592985	0.00858388
ABH18	1.0496	1.0587	1.03334	1.0423	1.04599	0.010775	0.00337846
ABH19	0.830377	0.832627	0.625905	0.6276	0.729127	0.118218	0.0195109
ABH20	0.825441	0.829559	0.622002	0.625105	0.725527	0.117767	0.0186338
ABH21	1.00468	1.00828	1.00222	1.00581	1.00525	0.0025136	0.0250013
GA01	1.09651	1.0932	1.08132	1.07806	1.08727	0.00895875	0.000295395
GA02	0.99274	1.00358	0.998945	1.00985	1.00128	0.00723586	0.747437
GA03	1.00419	1.00256	0.995823	0.994198	0.999193	0.00492052	0.764484
GA04	0.980999	0.980176	0.985401	0.984575	0.982788	0.00258463	0.000914771
GA05	1.01039	1.00826	1.01101	1.00888	1.00964	0.00127828	0.000633646
GA06	1.0846	1.08893	1.2178	1.22266	1.1535	0.0771002	0.0283455
GA07	0.970396	0.973066	0.968894	0.971559	0.970979	0.00176824	6.21443e-05
GA08	1.0026	1.00645	1.00533	1.00918	1.00589	0.00272531	0.0228381
GA09	1.04881	1.06212	1.04059	1.0538	1.05133	0.00902315	0.00145693
GA10	0.956949	0.961365	0.953754	0.958155	0.957556	0.00314609	0.000111708
GL01	1.00059	0.990835	0.993393	0.983712	0.992132	0.00696761	0.109075
GL02	0.994136	0.991647	0.994541	0.992051	0.993094	0.00145632	0.00248496
GL03	0.984515	0.990406	0.975451	0.981287	0.982915	0.00624612	0.0120067
GL04	1.01343	1.01066	1.00885	1.00609	1.00976	0.003086	0.00799547
GL05	1.04605	1.0491	1.04576	1.04881	1.04743	0.00176644	1.42227e-05
GL06	1.02368	1.0207	1.02501	1.02203	1.02285	0.0018809	0.000152729
GL07	1.09286	1.09562	1.20228	1.20531	1.14902	0.063273	0.0181138
GL08	1.03746	1.0418	1.03358	1.0379	1.03768	0.00336276	0.00019448
GL09	1.001	1.01368	1.00507	1.0178	1.00939	0.00770932	0.0928974
GL10	0.995689	0.999497	1.00084	1.00467	1.00017	0.00370698	0.93096
GL11	0.991666	0.993752	0.986433	0.988508	0.99009	0.00325434	0.00889054
HMO01	1.02136	1.02326	1.02945	1.03137	1.02636	0.00480415	0.00162045
HMO02	1.00647	1.01312	1.01037	1.01705	1.01175	0.00446056	0.0133203
HMO03	0.984976	0.987057	0.983145	0.985222	0.9851	0.00160017	0.000337911
HMO04	1.05437	1.05059	1.05502	1.05124	1.0528	0.00221448	2.03017e-05
HMO05	1.04554	1.0434	1.04861	1.04647	1.046	0.00215787	2.83958e-05
HMO06	0.983856	0.983515	0.985798	0.985456	0.984657	0.00113801	0.000111918
HMO07	1.02888	1.0258	1.03463	1.03153	1.03021	0.00376502	0.000526326
HMO08	0.996892	0.998304	0.994942	0.996351	0.996622	0.00139022	0.016642
HMO09	0.991347	1.0001	1.00492	1.0138	1.00254	0.0093754	0.625149
LE01	1.0753	1.06779	1.05868	1.05128	1.06326	0.010488	0.00122561
LE02	0.984736	0.990377	0.983547	0.989182	0.986961	0.00332693	0.00432381
LE03	1.01264	1.01444	1.00296	1.00475	1.0087	0.00568687	0.0550602
LE04	1.11549	1.11741	1.21713	1.21922	1.16731	0.0587409	0.0107257
LE05	0.989881	0.991199	0.995659	0.996984	0.993431	0.00342375	0.0312008
LE06	1.09156	1.08626	1.16924	1.16356	1.12765	0.0448532	0.0107494
LE07	0.993352	0.992371	0.99237	0.99139	0.992371	0.000801231	0.00031618
LE08	0.98475	0.993905	0.987398	0.996578	0.990658	0.00551124	0.0427647
LE09	0.988306	0.985591	0.989023	0.986306	0.987306	0.00162186	0.000566642
LE10	1.01046	1.00578	1.01192	1.00723	1.00885	0.00283107	0.00826314
LE11	1.01509	1.00727	1.01066	1.00287	1.00897	0.00517877	0.0405192
P01	1.04559	1.05095	1.03404	1.03934	1.04248	0.00736305	0.00139763
P02	1.11303	1.10273	1.18913	1.17813	1.14575	0.0441657	0.00707962
P03	1.04136	1.03329	1.03383	1.02582	1.03357	0.00634909	0.00180606
P04	1.0176	1.01843	1.01875	1.01959	1.01859	0.000823801	2.39361e-05

## Sheet: FigS3b
label	DIi(5uM SNA)	DIi(5uM SNA)	DIi(5uM SNA)	DIi(5uM SNA)	average DI	std	p values (Null hypothesis: mean=1)
ABH01	1.00505	1.01195	1.00479	1.01169	1.00837	0.00398635	0.0246648
ABH02	1.02819	1.01575	1.02872	1.01627	1.02223	0.00719523	0.00853095
ABH03	0.995669	0.993666	0.996371	0.994367	0.995019	0.00122558	0.00389218
ABH04	1.01771	1.01331	1.01978	1.01537	1.01654	0.00280744	0.00131312
ABH05	0.987412	0.986337	0.988998	0.987921	0.987667	0.00110598	0.000197369
ABH06	1.01185	1.0163	1.00908	1.01351	1.01268	0.00302558	0.00355914
ABH07	1.08955	1.08274	1.10822	1.10129	1.09545	0.0114564	0.000470518
ABH08	1.18067	1.17738	1.18874	1.18543	1.18306	0.00502958	5.71389e-06
ABH09	0.955903	0.960725	0.943944	0.948705	0.952319	0.00745442	0.00103068
ABH10	0.991538	0.999414	0.98743	0.995274	0.993414	0.00512505	0.0824822
ABH11	0.989065	0.992376	0.991616	0.994935	0.991998	0.00241671	0.00701292
ABH12	1.22226	1.22517	1.20771	1.21059	1.21643	0.00857464	1.71181e-05
ABH13	0.995753	0.993009	1.00656	1.00378	0.999775	0.00642932	0.948624
ABH14	1.00136	1.00572	1.00125	1.00561	1.00348	0.00251932	0.0697963
ABH15	1.00437	1.00205	1.0004	0.99809	1.00123	0.00265199	0.422539
ABH16	1.21187	1.2239	1.19956	1.21146	1.2117	0.00993962	2.8476e-05
ABH17	1.17633	1.18347	1.16378	1.17085	1.17361	0.00834262	3.0526e-05
ABH18	0.990918	0.989668	0.987278	0.986032	0.988474	0.00222029	0.00190648
ABH19	0.99619	0.99405	0.999701	0.997554	0.996874	0.00237318	0.0780077
ABH20	0.989124	0.993439	0.985347	0.989645	0.989389	0.00331046	0.00769066
ABH21	0.987164	0.990696	0.988789	0.992326	0.989744	0.00224684	0.00277764
GA01	0.994747	0.988886	0.985982	0.980173	0.987447	0.00606685	0.0256181
GA02	0.970979	0.991822	0.972833	0.993716	0.982337	0.0120937	0.0614491
GA03	1.00209	1.00179	1.00761	1.00731	1.0047	0.00319397	0.0604077
GA04	1.00879	1.00786	1.01411	1.01318	1.01098	0.00311932	0.00588551
GA05	0.992349	0.990261	0.990907	0.988822	0.990585	0.00146392	0.00101405
GA06	0.981257	0.986676	0.983968	0.989403	0.985326	0.00350451	0.00357065
GA07	1.00288	1.00717	0.998635	1.00291	1.0029	0.00348235	0.194886
GA08	0.9896	0.984868	0.988934	0.984205	0.986902	0.00275813	0.00247462
GA09	1.00361	0.994518	1.01292	1.00375	1.0037	0.00751339	0.397409
GA10	1.00028	0.9993	0.994825	0.99385	0.997064	0.00319835	0.163685
GL01	1.00919	1.01107	1.00345	1.00532	1.00726	0.00348967	0.0252615
GL02	0.983184	0.975512	0.991402	0.983666	0.983441	0.00649018	0.0145565
GL03	0.992757	0.99229	0.995742	0.995273	0.994015	0.00174415	0.00633547
GL04	0.996462	0.993737	0.996957	0.994231	0.995347	0.0015992	0.0101045
GL05	1.00007	0.999389	1.00114	1.00046	1.00026	0.000730784	0.524181
GL06	1.01531	1.01236	1.0101	1.00717	1.01124	0.0034487	0.00734314
GL07	1.00457	1.00509	0.998117	0.998628	1.0016	0.00373944	0.454807
GL08	1.00488	1.00908	1.00436	1.00856	1.00672	0.0024436	0.0118091
GL09	1.08095	1.08286	1.0705	1.0724	1.07668	0.00613704	0.000140526
GL10	1.12935	1.13069	1.11638	1.1177	1.12353	0.0075308	6.2249e-05
GL11	0.991604	0.99369	1.00069	1.00279	0.997195	0.0053883	0.374286
HMO01	1.0284	1.03032	1.03295	1.03488	1.03164	0.00285493	0.000201106
HMO02	0.994842	1.00066	0.998564	1.0044	0.999616	0.00399474	0.859811
HMO03	1.01236	1.0145	1.00886	1.01099	1.01168	0.00236999	0.00222028
HMO04	1.01017	1.01203	1.00963	1.0115	1.01083	0.00112054	0.000302219
HMO05	1.01357	1.01075	1.02522	1.02237	1.01798	0.0069119	0.0138066
HMO06	1.03309	1.03173	1.03916	1.03779	1.03544	0.00358731	0.000283199
HMO07	0.989823	0.986859	0.988899	0.985939	0.98788	0.00179117	0.000872601
HMO08	0.232611	0.232753	0.247728	0.247879	0.240243	0.00873079	4.18278e-07
HMO09	1.01752	1.02339	1.00681	1.01262	1.01509	0.00705915	0.0235171
LE01	1.00236	1.00229	1.00091	1.00084	1.0016	0.000839091	0.0317593
LE02	0.999143	0.993318	1.00252	0.996678	0.997915	0.00389001	0.362365
LE03	0.991881	0.993645	1.00357	1.00536	0.998614	0.0068326	0.712098
LE04	1.03137	1.03036	1.02117	1.02017	1.02577	0.00591252	0.00317897
LE05	1.0065	1.00784	1.00405	1.00539	1.00595	0.00161317	0.00515684
LE06	1.01131	1.01106	1.00984	1.0096	1.01045	0.000855846	0.000150385
LE07	1.00777	1.00929	1.007	1.00852	1.00814	0.000981311	0.000476122
LE08	0.992108	0.995258	0.995382	0.998542	0.995322	0.0026268	0.0377807
LE09	0.986123	0.983413	0.989338	0.98662	0.986374	0.00242741	0.00151497
LE10	1.021	1.02359	1.00837	1.01092	1.01597	0.00745492	0.0233557
LE11	1.01293	1.01243	1.0124	1.0119	1.01241	0.000419721	1.06506e-05
P01	1.15283	1.14988	1.1546	1.15165	1.15224	0.00198521	6.11134e-07
P02	1.02753	1.0213	1.02378	1.01758	1.02255	0.0041862	0.00171069
P03	1.00739	1.00686	1.00818	1.00765	1.00752	0.000549171	0.000106743
P04	1.00157	1.0024	0.999558	1.00038	1.00098	0.00125756	0.218099

## Sheet: FigS3c
label	DIi(50uM MAA)	DIi(50uM MAA)	DIi(50uM MAA)	DIi(50uM MAA)	average DI	std	p values (Null hypothesis: mean=1)
ABH01	0.986723	0.984593	1.00797	1.0058	0.99627	0.0123169	0.587527
ABH02	1.03358	1.03124	1.0287	1.02637	1.02997	0.00312341	0.00030892
ABH03	0.997026	1.00147	0.989734	0.99415	0.995596	0.00493478	0.172284
ABH04	1.08858	1.08884	1.09177	1.09203	1.09031	0.00184362	2.34473e-06
ABH05	1.00043	1.0025	0.99469	0.99675	0.998592	0.0035244	0.482635
ABH06	1.00386	1.00475	1.00305	1.00394	1.0039	0.000696524	0.00152391
ABH07	1.03593	1.04309	1.03162	1.03875	1.03735	0.00482306	0.00058483
ABH08	1.05188	1.05748	1.05762	1.06325	1.05756	0.00464072	0.000143644
ABH09	1.0952	1.10114	1.10074	1.10671	1.10095	0.004702	2.78042e-05
ABH10	1.02031	1.01599	1.00238	0.998136	1.0092	0.0106206	0.181497
ABH11	1.00076	0.996645	0.999588	0.995474	0.998118	0.0024716	0.225107
ABH12	1.02997	1.0259	1.03092	1.02684	1.02841	0.00241461	0.000168212
ABH13	1.04119	1.04008	1.03724	1.03614	1.03866	0.00236834	6.31418e-05
ABH14	1.0253	1.02306	1.02233	1.0201	1.0227	0.0021452	0.000230764
ABH15	0.998778	1.00295	1.00183	1.00602	1.00239	0.00299014	0.207622
ABH16	1.09816	1.09379	1.06599	1.06174	1.07992	0.0187075	0.00336886
ABH17	1.00579	1.0053	1.00334	1.00285	1.00432	0.00144385	0.00934289
ABH18	1.00602	1.00157	1.00518	1.00073	1.00338	0.00261351	0.0815433
ABH19	1.06339	1.06222	1.06665	1.06549	1.06444	0.0020015	8.25417e-06
ABH20	1.03889	1.0434	1.04004	1.04456	1.04172	0.00268854	7.34852e-05
ABH21	1.11436	1.11237	1.10642	1.10444	1.1094	0.00472139	2.21228e-05
GA01	1.0112	1.0131	1.00756	1.00945	1.01033	0.00237011	0.00317984
GA02	1.12444	1.12929	1.042	1.04649	1.08556	0.0477749	0.0372429
GA03	0.949439	0.948627	0.937688	0.936886	0.94316	0.00679785	0.000465553
GA04	1.01157	1.01326	1.0065	1.00818	1.00988	0.00308526	0.00771774
GA05	1.10077	1.09702	1.09833	1.09458	1.09768	0.00258269	5.09275e-06
GA06	0.161468	0.162132	0.158648	0.1593	0.160387	0.00167516	2.18934e-09
GA07	1.03789	1.04285	1.02447	1.02936	1.03364	0.00827115	0.00388368
GA08	1.04012	1.0403	1.00821	1.00838	1.02425	0.0184276	0.0781748
GA09	0.985612	0.983941	0.991231	0.98955	0.987584	0.00338259	0.00522236
GA10	1.0319	1.03203	1.01613	1.01625	1.02408	0.00910605	0.0131898
GL01	1.01829	1.02449	1.01657	1.02276	1.02053	0.00371232	0.00158329
GL02	0.996427	1.00097	0.993909	0.998442	0.997437	0.00299778	0.185823
GL03	1.00178	1.00054	0.998947	0.997712	0.999743	0.00178163	0.791986
GL04	1.0128	1.01745	1.0221	1.02679	1.01978	0.00602177	0.00717095
GL05	1.00391	1.00541	1.00065	1.00214	1.00303	0.00207248	0.0614929
GL06	1.10133	1.10132	1.10422	1.1042	1.10277	0.0016659	1.17398e-06
GL07	1.04832	1.04779	1.04799	1.04746	1.04789	0.00036134	1.18417e-07
GL08	0.968548	0.971531	0.959711	0.962667	0.965614	0.00538966	0.0010385
GL09	0.991092	0.990391	1.00059	0.999882	0.995489	0.00549659	0.199245
GL10	0.968379	0.96773	0.973206	0.972555	0.970467	0.00281158	0.000235937
GL11	1.10865	1.11389	1.10755	1.11279	1.11072	0.00308966	5.98573e-06
HMO01	1.05904	1.05766	1.07148	1.07008	1.06456	0.0072234	0.000381724
HMO02	1.01124	1.01198	1.00563	1.00637	1.0088	0.00326828	0.0125291
HMO03	0.287467	0.286001	0.272594	0.271205	0.279317	0.00860416	4.69048e-07
HMO04	1.00903	1.01027	1.00794	1.00917	1.0091	0.000953209	0.000313587
HMO05	1.03691	1.0338	1.04537	1.04224	1.03958	0.0051987	0.000615144
HMO06	1.00796	1.00488	1.00651	1.00343	1.00569	0.00196801	0.0102727
HMO07	0.912953	0.916461	0.914689	0.918203	0.915576	0.00226171	5.29684e-06
HMO08	0.987558	0.988477	0.991165	0.992086	0.989821	0.00214962	0.00249603
HMO09	0.996993	1.00077	1.00358	1.00737	1.00218	0.00439019	0.394375
LE01	1.01032	1.00627	1.01055	1.0065	1.00841	0.00234082	0.00555616
LE02	0.994494	0.992781	1.00873	1.00699	1.00075	0.00827157	0.867954
LE03	1.10599	1.10762	1.09267	1.09428	1.10014	0.00775505	0.000127335
LE04	1.05592	1.06309	1.06621	1.07345	1.06467	0.00727142	0.000387496
LE05	1.01905	1.02596	1.01657	1.02347	1.02126	0.00423453	0.00210233
LE06	1.05529	1.05343	1.05922	1.05735	1.05632	0.00251277	2.44355e-05
LE07	1.00765	1.0079	1.0072	1.00745	1.00755	0.000299868	1.72433e-05
LE08	1.05467	1.05443	1.00864	1.00841	1.03154	0.0265727	0.0981767
LE09	1.02825	1.01771	1.03551	1.0249	1.0266	0.00739464	0.0055374
LE10	1.0006	1.00642	1.00334	1.00917	1.00488	0.00371786	0.0785462
LE11	1.00336	0.996891	1.01934	1.01276	1.00809	0.00993499	0.20195
P01	1.00422	1.00088	1.00304	0.999699	1.00196	0.00204527	0.151318
P02	1.07317	1.07594	1.07017	1.07293	1.07305	0.00235611	9.23915e-06
P03	1.01026	1.00795	1.01053	1.00822	1.00924	0.00134639	0.000836642
P04	1.01478	1.01844	1.01538	1.01904	1.01691	0.00214193	0.000552287

## Sheet: FigS4a
label	DIi(25uM CD22)	DIi(25uM CD22)	DIi(25uM CD22)	DIi(25uM CD22)	average DI	std	p values (Null hypothesis: mean=1)
ABH01	1.07584	1.06757	1.0733	1.06505	1.07044	0.0049853	9.72797e-05
ABH02	1.0501	1.02354	1.09227	1.06465	1.05764	0.0286858	0.02767
ABH03	0.987897	0.994906	0.959161	0.965966	0.976983	0.0171207	0.0744876
ABH04	0.974611	0.979449	0.974094	0.97893	0.976771	0.00280843	0.000480845
ABH05	1.00438	1.00755	0.931994	0.93494	0.969716	0.0418941	0.244019
ABH06	0.98573	0.991307	0.973889	0.979399	0.982581	0.00756631	0.019264
ABH07	1.07523	1.07386	1.10023	1.09882	1.08703	0.0144453	0.00122974
ABH08	1.06812	1.05395	1.09835	1.08379	1.07605	0.0192224	0.00420742
ABH09	1.05023	1.04503	1.06309	1.05783	1.05405	0.00799901	0.000876352
ABH10	1.02773	1.03262	0.95607	0.960614	0.994259	0.041563	0.800302
ABH11	1.06516	1.05268	1.09272	1.07992	1.07262	0.0174209	0.00361729
ABH12	1.02127	1.01716	1.01482	1.01074	1.01599	0.00440449	0.00538653
ABH13	0.94696	0.94771	1.01926	1.02007	0.983501	0.0417631	0.487147
ABH14	0.995495	1.00122	1.00011	1.00586	1.00067	0.00425602	0.772845
ABH15	0.99403	0.984923	0.993619	0.984516	0.989272	0.005262	0.0266325
ABH16	1.05603	1.0504	1.05661	1.05097	1.0535	0.00327119	6.27948e-05
ABH17	1.00175	1.00993	0.997722	1.00587	1.00382	0.00525894	0.24267
ABH18	1.00451	1.00564	1.05215	1.05333	1.02891	0.0275287	0.126518
ABH19	1.07731	1.07238	0.970165	0.965724	1.0214	0.0617792	0.538331
ABH20	1.01411	0.996513	1.00588	0.988424	1.00123	0.0111617	0.839574
ABH21	0.977087	0.984593	0.996257	1.00391	0.990462	0.0119416	0.208448
GA01	1.0866	1.06876	1.08865	1.07078	1.0787	0.010376	0.00062207
GA02	0.982536	0.99809	0.985833	1.00144	0.991975	0.00919738	0.179298
GA03	0.984305	0.979863	0.997275	0.992775	0.988554	0.00790499	0.0627176
GA04	0.951692	0.969821	0.958636	0.976898	0.964262	0.0112578	0.00790405
GA05	0.990259	0.986183	1.00018	0.996062	0.993171	0.00618528	0.11429
GA06	0.989778	0.9945	0.991562	0.996293	0.993033	0.00291769	0.0174505
GA07	0.990981	0.993407	1.00071	1.00316	0.997066	0.0057996	0.386212
GA08	0.967105	0.973389	0.978821	0.985181	0.976124	0.0077053	0.00846423
GA09	0.961063	0.981104	1.19941	1.22442	1.0915	0.139656	0.281379
GA10	0.992531	1.00487	0.989913	1.00222	0.997386	0.00727768	0.52439
GL01	1.03659	1.02268	1.05074	1.03663	1.03666	0.0114573	0.00772889
GL02	1.02593	1.02524	1.03601	1.03531	1.03062	0.00582866	0.00184074
GL03	0.972364	0.973358	0.990829	0.991841	0.982098	0.0106816	0.0439966
GL04	1.0037	0.99688	1.00811	1.00127	1.00249	0.00469237	0.366529
GL05	0.99636	1.0027	0.971287	0.977463	0.986952	0.0149648	0.179534
GL06	1.01567	1.0152	1.00764	1.00717	1.01142	0.00464405	0.0160982
GL07	0.970473	0.994362	1.02711	1.0524	1.01109	0.0360215	0.581743
GL08	1.01583	1.02044	1.00931	1.01389	1.01487	0.00461112	0.00756664
GL09	1.04896	1.05087	1.00613	1.00796	1.02848	0.0247761	0.105077
GL10	0.991326	0.989494	0.989249	0.987422	0.989373	0.00159676	0.000916444
GL11	1.00395	1.00325	0.993588	0.99289	0.99842	0.00599621	0.6347
HMO01	1.02339	1.02928	0.996304	1.00204	1.01275	0.0160355	0.209956
HMO02	1.02225	1.02164	1.00916	1.00857	1.01541	0.00755925	0.0266625
HMO03	0.997903	0.997124	0.998705	0.997925	0.997914	0.000645316	0.00750976
HMO04	1.01012	1.00447	1.01592	1.01024	1.01019	0.00467402	0.0223224
HMO05	1.02224	1.02362	1.05888	1.06032	1.04126	0.0211884	0.0300239
HMO06	0.967944	0.975439	0.969544	0.977051	0.972494	0.00442897	0.00112455
HMO07	1.02422	1.0214	1.06264	1.05971	1.04199	0.0222129	0.0324258
HMO08	0.888137	0.890143	0.892077	0.894092	0.891112	0.0025562	3.56459e-06
HMO09	0.994468	0.993312	1.00097	0.999812	0.997142	0.00381378	0.230836
LE01	1.0716	1.07754	0.979556	0.984988	1.02842	0.0533906	0.365109
LE02	1.03843	1.04136	0.989016	0.991807	1.01515	0.0286177	0.367306
LE03	0.999163	0.988141	0.999776	0.988748	0.993957	0.00637527	0.154281
LE04	1.22802	1.21644	1.15314	1.14227	1.18496	0.0435125	0.00341774
LE05	0.955572	0.957756	0.975914	0.978145	0.966847	0.0118269	0.0112147
LE06	0.96112	0.958712	1.01428	1.01174	0.986463	0.0306876	0.442618
LE07	1.02274	1.02331	0.997352	0.997913	1.01033	0.0146627	0.25368
LE08	0.975288	0.985542	1.01515	1.02582	1.00045	0.0239104	0.972354
LE09	1.03346	1.03543	1.04622	1.04821	1.04083	0.00746054	0.00163278
LE10	0.981593	0.977995	0.99458	0.990935	0.986276	0.00777083	0.0385755
LE11	1.04579	1.03419	1.04712	1.0355	1.04065	0.00674998	0.00123153
P01	1.0293	1.0241	1.03749	1.03225	1.03078	0.00559998	0.00161132
P02	1.03246	1.03189	0.991636	0.991087	1.01177	0.0235636	0.391554
P03	0.979247	0.987635	0.987734	0.996194	0.987702	0.00691908	0.037963
P04	1.01625	1.01421	0.998226	0.996221	1.00623	0.0104609	0.319508

## Sheet: FigS4b
label	DIi(25uM CD22 at 0C)	DIi(25uM CD22 at 0C)	DIi(25uM CD22 at 0C)	DIi(25uM CD22 at 0C)	average DI	std	p values (Null hypothesis: mean=1)
ABH01	1.09976	1.0866	1.08294	1.06998	1.08482	0.0122506	0.00081531
ABH02	1.12662	1.09894	1.02443	0.999258	1.06231	0.0602437	0.13041
ABH03	1.02835	1.03578	0.980347	0.987427	1.00798	0.0281306	0.610265
ABH04	0.990479	0.982026	1.05703	1.04801	1.01938	0.0385887	0.389082
ABH05	0.985253	1.01453	0.990303	1.01973	1.00245	0.0172022	0.794014
ABH06	0.981447	0.990205	0.967524	0.976157	0.978833	0.00950808	0.0210838
ABH07	1.14595	1.1156	1.17818	1.14698	1.14668	0.0255519	0.00141847
ABH08	1.0523	1.03676	1.03674	1.02143	1.03681	0.0126002	0.00999228
ABH09	1.1296	1.10311	1.07682	1.05157	1.09027	0.0336176	0.0126382
ABH10	0.973915	0.971165	1.02151	1.01863	0.996306	0.0274908	0.805558
ABH11	1.08254	1.05273	1.112	1.08137	1.08216	0.024203	0.00653286
ABH12	1.0719	1.07163	1.07683	1.07656	1.07423	0.00285436	1.56531e-05
ABH13	0.97845	0.975175	0.938881	0.935738	0.957061	0.0228819	0.0330462
ABH14	1.00919	1.01093	1.00895	1.01069	1.00994	0.00101018	0.000286705
ABH15	0.970979	0.961423	0.990331	0.980585	0.975829	0.0124366	0.030182
ABH16	1.05971	1.09121	1.06681	1.09852	1.07906	0.0187142	0.00347938
ABH17	1.02295	1.03402	1.03628	1.04749	1.03519	0.0100586	0.00599566
ABH18	0.945482	0.942099	0.9593	0.955868	0.950687	0.00820285	0.0012379
ABH19	0.913543	0.908851	1.06436	1.0589	0.986414	0.086903	0.775011
ABH20	1.00611	1.00538	0.984972	0.984256	0.995179	0.012206	0.487211
ABH21	0.983312	0.992202	0.967947	0.976698	0.98004	0.0102636	0.0301318
GA01	1.00766	1.02341	0.957744	0.972713	0.990382	0.0303693	0.571478
GA02	1.00343	0.994221	0.986136	0.977082	0.990218	0.0112532	0.18051
GA03	0.952244	0.990113	0.966682	1.00512	0.978541	0.0236133	0.16673
GA04	0.984072	0.975431	1.00196	0.993159	0.988655	0.0114468	0.141747
GA05	0.976784	0.987271	0.964542	0.974897	0.975874	0.00931119	0.0139497
GA06	1.04553	1.04769	1.0213	1.02341	1.03449	0.0140557	0.0162045
GA07	0.955698	0.987617	0.920965	0.951725	0.954001	0.0272609	0.0432604
GA08	0.992148	0.990856	0.977478	0.976205	0.984172	0.00849677	0.0336737
GA09	0.947516	0.958409	1.07313	1.08547	1.01613	0.0732512	0.689397
GA10	0.940567	0.960891	0.91963	0.939502	0.940147	0.0168506	0.00573901
GL01	1.05989	1.05004	1.06355	1.05367	1.05679	0.00607108	0.0003334
GL02	1.01103	0.999352	1.05662	1.04442	1.02785	0.0270647	0.1317
GL03	0.998422	0.989685	1.02737	1.01838	1.00846	0.01741	0.402582
GL04	1.03301	1.01836	1.09611	1.08057	1.05701	0.0372113	0.0548073
GL05	0.986978	0.977745	1.00498	0.99558	0.991321	0.0116611	0.233363
GL06	0.989132	0.995026	0.993269	0.999187	0.994153	0.0041673	0.0675196
GL07	1.06732	1.0686	0.923871	0.924984	0.996194	0.0828723	0.932614
GL08	1.03536	1.05115	1.03035	1.04606	1.04073	0.00954889	0.00338404
GL09	1.01896	1.04003	1.04514	1.06675	1.04272	0.0196245	0.0223856
GL10	1.00096	1.01519	0.999574	1.01379	1.00738	0.00825054	0.171652
GL11	0.984062	0.988263	0.968491	0.972625	0.97836	0.00932483	0.0188511
HMO01	1.00302	1.00668	1.03577	1.03954	1.02125	0.0190618	0.112028
HMO02	0.927111	0.920547	1.02947	1.02219	0.974829	0.0590261	0.456411
HMO03	0.98665	0.98776	0.985597	0.986705	0.986678	0.000883455	8.0079e-05
HMO04	0.931248	0.942293	0.933487	0.944558	0.937896	0.00651532	0.000315175
HMO05	1.05754	1.02503	1.10287	1.06896	1.0636	0.0321187	0.0287466
HMO06	0.988593	1.00216	1.00665	1.02047	1.00447	0.0131418	0.545225
HMO07	1.12606	1.14203	1.03936	1.0541	1.09039	0.051186	0.0385909
HMO08	0.741576	0.750362	0.736834	0.745564	0.743584	0.00575785	3.11982e-06
HMO09	1.03044	1.01722	1.06314	1.0495	1.04008	0.0203016	0.028982
LE01	1.13342	1.10952	1.11686	1.0933	1.11327	0.0166492	0.000858626
LE02	0.966633	0.973705	1.00498	1.01233	0.989414	0.0226087	0.418111
LE03	1.00433	0.986657	0.972213	0.955109	0.979576	0.0209405	0.146184
LE04	1.05089	1.05324	1.14371	1.14627	1.09853	0.0536708	0.0349639
LE05	0.990086	0.985216	0.958019	0.953306	0.971657	0.0186746	0.056067
LE06	1.08674	1.06852	1.05497	1.03728	1.06187	0.0209361	0.00967144
LE07	1.0211	1.02714	0.990251	0.996109	1.00865	0.0181886	0.411763
LE08	0.959235	0.982115	0.976317	0.999605	0.979318	0.0166505	0.0889318
LE09	1.05183	1.04966	1.00323	1.00116	1.02647	0.0280572	0.155644
LE10	1.00686	0.992383	0.962512	0.948673	0.977607	0.0267032	0.192106
LE11	1.01111	0.988853	1.03774	1.01489	1.01315	0.0200172	0.280375
P01	1.06872	1.05484	1.05101	1.03735	1.05298	0.0129024	0.00377856
P02	0.983418	0.993274	1.08417	1.09504	1.03898	0.0587682	0.276637
P03	0.984315	0.99255	0.962376	0.970427	0.977417	0.0135605	0.0446954
P04	0.935649	0.932704	0.957336	0.954323	0.945003	0.012619	0.0031786

[truncated: 2 more sheets: FigS6a, FigS6b]
